# Supplementary material for: Modeling Adsorption and Optical Properties for the Design of CO2 Photocatalytic Metal-Organic Frameworks
Source: Molecules. 2021 May 20;26(10):3060. doi: 10.3390/molecules26103060 (PMC8161253; doi:10.3390/molecules26103060)
Supplement: Supplementary file 1 [file molecules-26-03060-s001.zip]

Archive with 1 entries (1 files):
- molecules-1183007-supplementary.pdf
